# Supplementary material for: Natural variation in rice ascorbate peroxidase gene APX9 is associated with a yield-enhancing QTL cluster
Source: J Exp Bot. 2021 Apr 8;72(12):4254–68. doi: 10.1093/jxb/erab155 (PMC8163052; doi:10.1093/jxb/erab155)
Supplement: erab155_suppl_Supplementary_Tables_S1-S6 [file erab155_suppl_supplementary_tables_s1-s6.xlsx]

## Sheet: Sheet1
	Table S1. A list of SSR and InDel markers used for fine mapping candidate genes and quantitative real-time (QRT) PCR primers, respectively.
	Type x)	Designation	Forward (5’→3’)	Reverse (5’→3’)	Position	Remark
	SSR	CNR111	GCTGTGGCCATTTATGTATGC	GATCATCGACGTGAATGACCTA	21184849~21185006
	SSR	RM215	CAAAATGGAGCAGCAAGAGC	TGAGCACCTCCTTCTCTGTAG	21189584~21189733
	InDel	InDel1	TTGTTGGTGTGTGCCTTCTC	TCCCCAATTGAGTCAAGTCC	21190603~21190790
	InDel	InDel2	GGCTGGTACCAACAAATGGT	ATTAGCTCGCAGATGGATCA	21194818~21195012
	InDel	InDel3	GCGATCATTTCAACACCGTA	TAAGGCCATTCCGTTGATGT	21196726~21196894
	InDel	Exon9	AACCCAACCAATCTCTACTTGG	GCCTTCTTCAAGGACTACGC	21199859~21200064
	SSR	CNR113	GACCAACGTGCATGTGACTT	GCTTGCACTAGGGCTCCTT	21205446~21205595
	SSR	CNR142	CGACTCCCACTCTCAGATCC	AGATTTTCACCATCGGTTGC	21222285~21222438
	QRT	MS5	ACCAGATCTCGCTGCTCAAG	GTCTGGTTGCTTCTTGCTCC
	QRT	APX9	AAGGACTACGCTGAATCACAC	GCCGTTGAACCATCTGATTTTG
	QRT	UBQ5	GAAGTAAGGAAGGAGGAGGA	AAGGTGTTCAGTTCCAAGG
	QRT	GAPDH	GTCTCCTCTGACTTCAACAGCG	ACCACCCTGTTGCTGTAGCCAA
	QRT	APX1	ATACCCACCATCTCCTACGCC	GTCAGAACCCTTGGTAGCATCA
	QRT	APX2	CCGACGGTGAGCGATGAGT	CGAAGGTGCCAGCAGAGTG
	QRT	APX3	GGATTTGATGGTGCCTGGAC	CATAGCGGCGGAATGTAGGA
	QRT	APX4	CGGGCACTTATGACGTGAAC	CAGCATATGTGATGTTAGGG
	QRT	APX5	AGGCGTTATTCTTGGTCATTCC	CATCAGCAACATCAGCCCTTC
	QRT	APX6	CCAGCCCATCCAAGACAAGC	CAGCAACATCAACCCTTCCATA
	QRT	APX7	GTGGGCAATCGTGGACAGC	TGCTTCTTGGTCCTCTGCGTAT
	QRT	APX8	CGGAGCCAATGCTGGTCTG	CACTTGCCAACTGGAACAAATCA
	3-bp In/del	APX9	AGTTGCTGCAGCCGTAGTAGT	TTCATAGCTGGCCACAAAACA
	T-DNA	APX9	ACAAGAGCTGGCTCTTCGAC (left primer)	CTGTTTTGTGGCCAGCTATGAA (right primer)
	T-DNA border	APX9	GTTTACACCACAATATATCCTGCCA

## Sheet: sheet2
Supporting information Table S2. Rice accessions used in this study.
No.	Accession number	Name	Type x)	Origin	Haplotype y)	3-bp insertion (a / b) w)	Reference v)
1	RWG-001	Namseon 52	TEJ	Korea	1	+3 / +3	1,2
2	RWG-002	Suweon 159	TEJ	Korea	1	+3 / +3	1,2
3	RWG-003	Suweon 255	IND (Tongil)	Korea	2	+3 / +3	1,2
4	RWG-004	Suweon 301	TEJ	Korea	1	+3 / +3	1,2
5	RWG-005	Suweon 148	TEJ	Korea	2	+3 / +3	1,2
6	RWG-006	CT999351011	IND	Columbia	4	0 / 0	1,2
7	RWG-007	Rathal	ADM	Sri Lanka	-	+3 / +3	1
8	RWG-008	Tchampa	AUS	Iran	-	0 / 0	1
9	RWG-009	Jeju collection	TEJ	Korea	1	+3 / +3	1,2
10	RWG-010	Jeju collection	IND	Korea	5	0 / -	1,2
11	RWG-011	Jeju collection	TEJ	Korea	2	+3 / +3	1,2
12	RWG-012	Jeju collection	TEJ	Korea	2	+3 / +3	1,2
13	RWG-013	Jeju collection	IND	Korea	6	0 / 0	1,2
14	RWG-014	KangHwaDo Collection	TEJ	Korea	2	+3 / +3	1,2
15	RWG-015	MuAnDo	TEJ	Korea	2	+3 / +3	1,2
16	RWG-016	DaDaJo	TEJ	Korea	2	+3 / +3	1,2
17	RWG-017	OkChung	TEJ	Korea	1	+3 / +3	1,2
18	RWG-018	Sando	TRJ	Korea	2	+3 / +3	1,2
19	RWG-019	BaatNaRak	TRJ	Korea	2	+3 / +3	1,2
20	RWG-020	OhRiDo	TEJ	Korea	2	+3 / +3	1,2
21	RWG-021	SaDuCho	IND	Korea	5	0 / 0	1,2
22	RWG-023	HanyangCho	AUS	Korea	2	+3 / +3	1,2
23	RWG-024	InBuJiDo	TEJ	Korea	1	+3 / +3	1,2
24	RWG-025	BupPanHwa	TEJ	Korea	1	+3 / +3	1,2
25	RWG-026	JanMoChal	TEJ	Korea	2	+3 / +3	1,2
26	RWG-027	PyoDo	TEJ	Korea	2	+3 / +3	1,2
27	RWG-028	YuelJoJo	TEJ	Korea	2	+3 / -	1,2
28	RWG-029	SanKyungCho	TEJ	Korea	2	+3 / +3	1,2
29	RWG-030	BaekGokNa	IND	Korea	4	0 / 0	1,2
30	RWG-031	MongdonJaeRae	ARO	Korea	-	0 / +3	1
31	RWG-032	Agbede	TRJ	Nigeria	2	+3 / +3	1,2
32	RWG-033	AnbawC7	TEJ	Brunei	2	+3 / -	1,2
33	RWG-034	Bala	IND	India	5	0 / 0	1,2
34	RWG-035	Bellardone	TEJ	Egypt	1	+3 / -	1,2
35	RWG-036	ChiemChank	IND	Vietnam	-	0 / 0	1
36	RWG-038	Dular	AUS	India	7	0 / -	1,2
37	RWG-039	IR28	IND	Philippines	-	0 / 0	1
38	RWG-040	Magnolia	TRJ	USA	2	+3 / +3	1,2
39	RWG-041	Mala	IND	Bangladesh	2	+3 / +3	1,2
40	RWG-042	Mushkan	ARO	Philippines	-	+3 / +3	1
41	RWG-043	Pukhi	AUS	Pakistan	-	0 / 0	1
42	RWG-044	Redrice	IND	Iran	-	0 / 0	1
43	RWG-045	TunSart	TRJ	Vietnam	2	+3 / +3	1,2
44	RWG-046	Victoria F.A	TEJ	Afghanistan	2	+3 / +3	1,2
45	RWG-047	BaekGakWhara	IND	Taiwan	-	0 / 0	1
46	RWG-048	YangMyun	IND	Taiwan	4	0 / 0	1,2
47	RWG-049	BellePantna	IND	USA	2	+3 / +3	1,2
48	RWG-050	PyungBook 3	TEJ	N. Korea	2	+3 / +3	1,2
49	RWG-051	Yupul	TRJ	Liberia	2	+3 / -	1,2
50	RWG-053	Kagi	AUS	India	2	+3 / +3	1,2
51	RWG-054	Hatadani	IND	Sri Lanka	5	0 / 0	1,2
52	RWG-055	TAI Mochito	TRJ	Thailand	2	+3 / +3	1,2
53	RWG-056	WoeGakJa	IND	Taiwan	4	0 / +3	1,2
54	RWG-057	Upland	TRJ	Nigeria	2	+3 / +3	1,2
55	RWG-058	Newrex	TRJ	USA	2	+3 / -	1,2
56	RWG-059	DanKwangHwaRa	TEJ	Taiwan	1	+3 / +3	1,2
57	RWG-060	Ohgak	IND	Taiwan	-	0 / 0	1
58	RWG-061	Binato	IND	Philippines	2	+3 / +3	1,2
59	RWG-062	Avangard	TEJ	Uzbekistan	2	+3 / +3	1,2
60	RWG-063	Debzera	TEJ	Uzbekistan	2	+3 / -	1,2
61	RWG-064	HawmSupan	IND	Thailand	2	+3 / +3	1,2
62	RWG-065	SSALByeo 22	TEJ	Korea	2	+3 / +3	1,2
63	RWG-066	Urasan	TRJ	Japan	2	+3 / -	1,2
64	RWG-067	XI Gua Bai	IND	China	-	0 / 0	1
65	RWG-068	Yung Yuen Chuen Zim	IND	China	2	+3 / +3	1,2
66	RWG-069	Keng Chi Ju	TEJ	China	-	+3 / +3	1
67	RWG-070	Qua 77 Wuan Dau	IND	China	4	0 / 0	1,2
68	RWG-071	Chih Tsao he	IND	China	5	0 / -	1,2
69	RWG-072	Hsiang Ha Tsan	IND	China	6	0 / 0	1,2
70	RWG-073	Chungdo Dongkok 4	IND	Korea	5	0 / +3	1,2
71	RWG-074	KoRyeong 2	TEJ	Korea	-	+3 / +3	1
72	RWG-075	KoRyeong 6	TEJ	Korea	1	+3 / +3	1,2
73	RWG-076	DanYang 7	TEJ	Korea	2	+3 / -	1,2
74	RWG-077	DanYang 38	TEJ	Korea	2	+3 / +3	1,2
75	RWG-078	HwaSung 5	TEJ	Korea	2	+3 / +3	1,2
76	RWG-079	Gou 405	TEJ	Japan	1	+3 / +3	1,2
77	RWG-080	BackSaMi	TEJ	China	2	+3 / +3	1,2
78	RWG-081	Akaine	TRJ	Japan	2	+3 / -	1,2
79	RWG-082	ShaReByeo 611B	TEJ	Korea	2	+3 / +3	1,2
80	RWG-083	ShaReByeo 94B	TEJ	Korea	2	+3 / +3	1,2
81	RWG-084	ShaReByeo 1631B	TEJ	Korea	2	+3 / +3	1,2
82	RWG-086	Yeongpung Byeo	IND (Tongil)	Korea	-	+3 / +3	1
83	RWG-087	IRI 336	TEJ	Korea	1	+3 / +3	1,2
84	RWG-088	Mihyang Byeo	TEJ	Korea	1	+3 / -	1,2
85	RWG-089	Moroberekan	TRJ	Guinea-Bissau	2	+3 / +3	1,2
86	RWG-090	Jeju collection	TRJ	Korea	2	+3 / +3	1,2
87	RWG-091	Jeju collection	TEJ	Korea	1	+3 / +3	1,2
88	RWG-092	Jeju collection	TEJ	Korea	2	+3 / -	1,2
89	RWG-093	HwyenDaDack	TEJ	Korea	2	+3 / +3	1,2
90	RWG-094	JoTaJo	TEJ	Korea	2	+3 / +3	1,2
91	RWG-095	PoChunJangMangMaeByoe	TEJ	Korea	1	+3 / -	1,2
92	RWG-096	DongOhByoe	TEJ	Korea	2	+3 / -	1,2
93	RWG-097	SeuRiAnjinBaengIee	TEJ	Korea	1	+3 / -	1,2
94	RWG-098	NeulByoe	TRJ	Korea	2	+3 / +3	1,2
95	RWG-099	JuiIpPariByoe	TEJ	Korea	2	+3 / -	1,2
96	RWG-100	JungJongHwa	TEJ	Korea	2	+3 / +3	1,2
97	RWG-101	SoDuJo	TRJ	Korea	-	+3 / +3	1
98	RWG-102	Sando	TRJ	Korea	-	+3 / +3	1
99	RWG-103	BoRiByoe	TEJ	Korea	1	+3 / +3	1,2
100	RWG-104	NayngCho	TEJ	Korea	-	+3 / +3	1
101	RWG-105	Bikom	ADM	Nigeria	-	+3 / +3	1
102	RWG-106	BritishHondurasCreale	TRJ	Honduras	2	+3 / +3	1,2
103	RWG-107	Cartuna	TRJ	USA	2	+3 / +3	1,2
104	RWG-108	Sahak	AUS	Puertorico	2	+3 / -	1,2
105	RWG-109	Taichung Woo Tsan	IND	Taiwan	-	0 / +3	1
106	RWG-110	Zilanica	ARO	Surinam	-	+3 / +3	1
107	RWG-111	SoBaekMangSuDo	TEJ	Taiwan	2	+3 / +3	1,2
108	RWG-112	JoeGakOhChum	IND	Taiwan	5	0 / +3	1,2
109	RWG-113	SpinMere	AUS	Afghanistan	2	+3 / +3	1,2
110	RWG-114	Norin 22	TEJ	Japan	-	+3 / +3	1
111	RWG-115	SsalByeo 16	TEJ	Korea	2	+3 / +3	1,2
112	RWG-116	Nain Chi Shi	IND	China	5	0 / +3	1,2
113	RWG-117	Sung Pan Tao	TEJ	China	2	+3 / +3	1,2
114	RWG-118	Tsong Gan Shun	IND	China	5	0 / -	1,2
115	RWG-119	SanLiShun	IND	China	5	0 / -	1,2
116	RWG-120	Yang Sha Tsan	IND	China	5	0 / -	1,2
117	RWG-121	Chungdo 23	IND	Korea	5	0 / -	1,2
118	RWG-122	Chungdo Hwayang 12	IND	Korea	5	0 / -	1,2
119	RWG-123	Chungdo Hwayang 14	IND	Korea	5	0 / -	1,2
120	RWG-125	JangSung 1	IND	Korea	6	0 / -	1,2
121	RWG-127	Daegu Damti 6-2	TEJ	Korea	1	+3 / +3	1,2
122	RWG-128	GueChang	TEJ	Korea	2	+3 / +3	1,2
123	RWG-129	DanYang9	TEJ	Korea	-	+3 / +3	1
124	RWG-130	ChungSongAengMi	TEJ	Korea	2	+3 / +3	1,2
125	RWG-131	SuHyungHanDo	IND	China	5	0 / 0	1,2
126	RWG-132	SoJoHwang	TRJ	China	2	+3 / +3	1,2
127	RWG-133	Namseon 34	TEJ	Korea	3	+3 / +3	1,2
128	RWG-134	Namseon 126	TEJ	Korea	1	+3 / +3	1,2
129	RWG-135	Milyang 88	TEJ	Korea	1	+3 / +3	1,2
130	RWG-136	DuDo	TEJ	Korea	2	+3 / +3	1,2
131	RWG-137	IR40	IND	Philippines	2	+3 / +3	1,2
132	RWG-138	Jinbu Byeo	TEJ	Korea	3	+3 / -	1,2
133	RWG-139	Palgong Byeo	TEJ	Korea	1	+3 / -	1,2
134	RWG-140	Hopyung	TEJ	Korea	1	+3 / -	1,2
135	RWG-141	Dongjin Chal Byeo	TEJ	Korea	2	+3 / -	1,2
136	RWG-142	Gopum	TEJ	Korea	1	+3 / -	1,2
137	RWG-143	Unkwang	TEJ	Korea	2	+3 / -	1,2
138	RWG-144	Haiami	TEJ	Korea	1	+3 / -	1,2
139	RWG-145	Samwang	TEJ	Korea	2	+3 / -	1,2
140	RWG-146	Hopum	TEJ	Korea	1	+3 / -	1,2
141	RWG-147	Chilbo	TEJ	Korea	1	+3 / -	1,2
142	RWG-148	Ilpum Byeo	TEJ	Korea	3	+3 / +3	1,2
143	RWG-149	Chucheong Byeo	TEJ	Japan	1	+3 / -	1,2
144	RWG-150	Junam Byeo	TEJ	Korea	1	+3 / -	1,2
145	RWG-151	Shindongjin Byeo	TEJ	Korea	1	+3 / -	1,2
146	RWG-152	Odae Byeo	TEJ	Korea	1	+3 / -	1,2
147	RWG-153	Nam Il	TEJ	Korea	2	+3 / -	1,2
148	RWG-154	Hwaseong Byeo	TEJ	Korea	3	+3 / +3	1,2
149	RWG-155	Boramchan	TEJ	Korea	2	+3 / -	1,2
150	RWG-156	Hwaeyong Byeo	TEJ	Korea	1	+3 / -	1,2
151	RWG-157	Dongjin Byeo	TEJ	Korea	1	+3 / -	1,2
152	RWG-158	Nakdaong Byeo	TEJ	Korea	1	+3 / -	1,2
153	RWG-159	Giho Byeo	TEJ	Korea	1	+3 / -	1,2
154	RWG-160	Hwacheong	TEJ	Korea	1	+3 / -	1,2
155	RWG-161	Jopyeong	TEJ	Korea	1	+3 / -	1,2
156	RWG-162	Chinnong	TEJ	Korea	2	+3 / -	1,2
157	RWG-164	Dasan Byeo	IND (Tongil)	Korea	5	0 / -	1,2
158	RWG-165	Milyang23	IND (Tongil)	Korea	5	0 / 0	1,2
159	RWG-166	Samgang Byeo	IND (Tongil)	Korea	5	0 / -	1,2
160	RWG-167	Nokyang	TEJ	Korea	2	+3 / -	1,2
161	RWG-168	Tongil	IND (Tongil)	Korea	2	+3 / -	1,2
162	RWG-169	Unbong Byeo	TEJ	Korea	1	+3 / -	1,2
163	RWG-170	Sinunbon Byeo	TEJ	Korea	1	+3 / -	1,2
164	RWG-171	Sambaek byeo	TEJ	Korea	1	+3 / -	1,2
165	RWG-174	Inwol Byeo	TEJ	Korea	1	+3 / -	1,2
166	RWG-175	Sangmi Byeo	TEJ	Korea	1	+3 / -	1,2
167	RWG-177	Junbuol Byeo	TEJ	Korea	1	+3 / -	1,2
168	RWG-178	Jinmi Byeo	TEJ	Korea	2	+3 / -	1,2
169	RWG-179	Heugjinju Byeo	TEJ	Korea	1	+3 / -	1,2
170	RWG-182	Donhae Byeo	TEJ	Korea	1	+3 / -	1,2
171	RWG-183	Seoan Byeo	TEJ	Korea	1	+3 / -	1,2
172	RWG-184	Gancheok Byeo	TEJ	Korea	1	+3 / -	1,2
173	RWG-185	Juan Byeo	TEJ	Korea	2	+3 / -	1,2
174	RWG-186	Yeonghae Byeo	TEJ	Korea	1	+3 / -	1,2
175	RWG-187	Sobi Byeo	TEJ	Korea	1	+3 / -	1,2
176	RWG-188	Haepyeong Byeo	TEJ	Korea	2	+3 / -	1,2
177	RWG-189	Sinseonchal Byeo	TEJ	Korea	2	+3 / -	1,2
178	RWG-190	Daelip Byeo 1	TEJ	Korea	1	+3 / -	1,2
179	RWG-191	Seolhyangchal Byeo	TEJ	Korea	1	+3 / -	1,2
180	RWG-192	Ilmi Byeo	TEJ	Korea	1	+3 / -	1,2
181	RWG-193	Nampyeong Byeo	TEJ	Korea	2	+3 / -	1,2
182	RWG-194	Gyehwa Byeo	TEJ	Korea	1	+3 / -	1,2
183	RWG-195	Yeongnam Byeo	TEJ	Korea	1	+3 / -	1,2
184	RWG-196	Yangjo Byeo	TEJ	Korea	1	+3 / -	1,2
185	RWG-197	Aranghangchal Byeo	TEJ	Korea	1	+3 / -	1,2
186	RWG-198	Heugnam Byeo	TEJ	Korea	2	+3 / -	1,2
187	RWG-199	Goamy Byeo	TEJ	Korea	2	+3 / -	1,2
188	RWG-201	Heugkwang Byeo	TEJ	Korea	1	+3 / -	1,2
189	RWG-202	Norinmochi 1	TEJ	Korea	2	+3 / -	1,2
190	RWG-204	Anda Byeo	IND (Tongil)	Korea	5	0 / -	1,2
191	RWG-205	Taebaeg Byeo	IND (Tongil)	Korea	5	0 / -	1,2
192	RWG-206	Gaya Byeo	IND (Tongil)	Korea	2	+3 / -	1,2
193	RWG-207	Baeyang Byeo	IND (Tongil)	Korea	5	0 / -	1,2
194	RWG-208	Cheong Cheong Byeo	IND (Tongil)	Korea	5	0 / -	1,2
195	RWG-209	Jungwon Byeo	IND (Tongil)	Korea	5	0 / -	1,2
196	RWG-210	Nampung Byeo	IND (Tongil)	Korea	5	0 / -	1,2
197	RWG-211	Hangangchal	IND (Tongil)	Korea	2	+3 / -	1,2
198	RWG-212	Goun	TEJ	Korea	2	+3 / -	1,2
199	RWG-213	Pungmi	TEJ	Korea	1	+3 / -	1,2
200	RWG-214	Boseogchal	TEJ	Korea	1	+3 / -	1,2
201	RWG-215	Hanmaeum	TEJ	Korea	1	+3 / -	1,2
202	RWG-216	Hwasin 1	TEJ	Korea	1	+3 / -	1,2
203	RWG-217	Onnuri	TEJ	Korea	1	+3 / -	1,2
204	RWG-218	Ganbaek	TEJ	Korea	1	+3 / -	1,2
205	RWG-219	Hwangkeummnuri	TEJ	Korea	1	+3 / -	1,2
206	RWG-220	Dami	TEJ	Korea	1	+3 / -	1,2
207	RWG-221	Hongjinju	TEJ	Korea	2	+3 / -	1,2
208	RWG-222	Sinmyungheugchal	TEJ	Korea	1	+3 / -	1,2
209	RWG-223	Hoban	TEJ	Korea	2	+3 / -	1,2
210	RWG-224	Heugseol	TEJ	Korea	1	+3 / -	1,2
211	RWG-225	Danmi	TEJ	Korea	1	+3 / -	1,2
212	RWG-226	Nokwonchal	TEJ	Korea	1	+3 / -	1,2
213	RWG-227	Younghojinmi	TEJ	Korea	1	+3 / -	1,2
214	RWG-228	Honong	TEJ	Korea	2	+3 / -	1,2
215	RWG-229	Joum	TEJ	Korea	3	+3 / -	1,2
216	RWG-230	Wolbaek	TEJ	Korea	1	+3 / -	1,2
217	RWG-231	Gangchan	TEJ	Korea	1	+3 / -	1,2
218	RWG-232	Shinbaeg	TEJ	Korea	1	+3 / -	1,2
219	RWG-234	Sodami	TEJ	Korea	2	+3 / -	1,2
220	RWG-235	Sukwang	TEJ	Korea	1	+3 / -	1,2
221	RWG-236	Seonhyangheukmi	TEJ	Korea	1	+3 / -	1,2
222	RWG-237	Pungok	TEJ	Korea	1	+3 / -	1,2
223	RWG-238	Wase Ginbouzu	IND	Korea	5	+3 / -	1,2
224	RWG-239	Palgoeong	TEJ	Korea	1	+3 / -	1,2
225	RWG-240	Jinheung	TEJ	Korea	2	+3 / -	1,2
226	RWG-242	Yusin	IND (Tongil)	Korea	2	+3 / -	1,2
227	RWG-244	Milyang 42	IND (Tongil)	Korea	5	0 / -	1,2
228	RWG-245	Dobong	TEJ	Korea	1	+3 / -	1,2
229	RWG-246	Selag Byeo	TEJ	Korea	1	+3 / -	1,2
230	RWG-247	Samnam Byeo	TEJ	Korea	1	+3 / -	1,2
231	RWG-248	Seomjin Byeo	TEJ	Korea	1	+3 / -	1,2
232	RWG-249	Youngdeok	TEJ	Korea	1	+3 / -	1,2
233	RWG-250	Seohae	TEJ	Korea	3	+3 / -	1,2
234	RWG-251	Mimyeon	IND (Tongil)	Korea	5	0 / -	1,2
235	RWG-252	MS11	TEJ	Korea	1	+3 / -	1,2
236	RWG-253	KOSHIHIKARI	TEJ	Japan	1	+3 / +3	1,2
237	RWG-255	Sangju Byeo	TEJ	Korea	3	+3 / -	1,2
238	RWG-256	Samcheon Byeo	TEJ	Korea	1	+3 / -	1,2
239	RWG-258	Taebong Byeo	TEJ	Korea	2	+3 / -	1,2
240	RWG-259	Dunnae Byeo	TEJ	Korea	2	+3 / -	1,2
241	RWG-260	Saesangju	TEJ	Korea	1	+3 / -	1,2
242	RWG-261	Manchu Byeo	TEJ	Korea	2	+3 / -	1,2
243	RWG-263	Sura Byeo	TEJ	Korea	1	+3 / -	1,2
244	RWG-264	Bonggwang	TEJ	Japan	1	+3 / -	1,2
245	RWG-265	Hwaseongchal Byeo	TEJ	Korea	2	+3 / -	1,2
246	RWG-266	Dongan Byeo	TEJ	Korea	2	+3 / -	1,2
247	RWG-267	Daesan Byeo	TEJ	Korea	2	+3 / -	1,2
248	RWG-268	Nongho Byeo	TEJ	Korea	1	+3 / -	1,2
249	RWG-269	Manguem Byeo	TEJ	Korea	1	+3 / -	1,2
250	RWG-270	Saegyehwa	TEJ	Korea	1	+3 / -	1,2
251	RWG-271	Manweol Byeo	TEJ	Korea	1	+3 / -	1,2
252	RWG-272	Hyangmi Byeo 1	IND (Tongil)	Korea	5	0 / -	1,2
253	RWG-274	Cheonga	TEJ	Korea	1	+3 / -	1,2
254	RWG-275	Cheongdam	TEJ	Korea	1	+3 / -	1,2
255	RWG-276	Keumseom	IND (Tongil)	Korea	5	0 / -	1,2
256	RWG-277	Saenuri	TEJ	Korea	2	+3 / -	1,2
257	RWG-279	Cheongan	TEJ	Korea	1	+3 / -	1,2
258	RWG-280	Deuraechan	TEJ	Korea	2	+3 / -	1,2
259	RWG-281	Jinbaek	TEJ	Korea	1	+3 / -	1,2
260	RWG-282	Cheongnam	TEJ	Korea	1	+3 / -	1,2
261	RWG-283	Suan	TEJ	Korea	1	+3 / -	1,2
262	RWG-284	Dongbo	TEJ	Korea	1	+3 / -	1,2
263	RWG-285	Seolemi	TEJ	Korea	2	+3 / -	1,2
264	RWG-286	Jungsaenggold	TEJ	Korea	1	+3 / -	1,2
265	RWG-288	Seokwang	TEJ	Korea	1	+3 / -	1,2
266	RWG-290	Paldal	TEJ	Korea	1	+3 / -	1,2
267	RWG-291	Nongbaeg	TEJ	Korea	1	+3 / -	1,2
268	RWG-293	Kwanak Byeo	TEJ	Korea	1	+3 / -	1,2
269	CNU-1	Nipponbare	TEJ	Japan	-	- / +3	1
270	CNU-2	Hwayeong	TEJ	Korea	-	- / +3	1
271	CNU-3	Hapcheonangmi	TEJ	Korea	-	- / +3	1
272	CNU-4	REXMONT	TRJ	USA	-	- / +3	1
273	CNU-5	KHAU TAN CHIEM	TRJ	Vietnam	-	- / +3	1
274	CNU-6	IR58	IND	Philippines	-	- / +3	1
275	CNU-7	IR64	IND	Philippines	-	- / +3	1
276	CNU-8	IR72	IND	Philippines	-	- / 0	1
277	CNU-9	KALO DHAN	IND	Nepal	-	- / +3	1
278	CNU-10	SHONI	IND	Bangladesh	-	- / 0	1
279	CNU-11	ARC 7291	IND	India	-	- / 0	1
280	CNU-12	ARC 7047	IND	India	-	- / 0	1
281	CNU-13	KALUHEENATI	IND	Sri Lanka	-	- / 0	1
282	CNU-14	RAMBHOG	IND	India	-	- / +3	1
283	CNU-15	Kasalath	AUS	India	-	- / 0	1
284	CNU-16	IRGC105491	O. rufipogon	Malaysia	-	- / 0	1
285	CNU-17	W0106	O. rufipogon	India	-	- / 0	1
286	CNU-18	W0120	O. rufipogon	India	-	- / +3	1
287	CNU-19	W1236	O. rufipogon	New Guinea	-	- / 0	1
288	CNU-20	W1294	O. rufipogon	Philippines	-	- / 0	1
289	CNU-21	W1715	O. rufipogon	China	-	- / 0	1
290	CNU-22	W1836	O. rufipogon	Thailand	-	- / +3	1
291	CNU-23	W1921	O. rufipogon	Thailand	-	- / 0	1
292	CNU-24	W1944	O. rufipogon	China	-	- / 0	1
293	CNU-25	W1957	O. rufipogon	China	-	- / 0	1
294	CNU-26	W1963	O. rufipogon	China	-	- / 0	1
295	CNU-27	W2003	O. rufipogon	India	-	- / 0	1
296	CNU-28	W2078	O. rufipogon	Australia	-	- / 0	1
297	CNU-29	W2263	O. rufipogon	Cambodia	-	- / 0	1
298	CNU-30	W1297	O. meredionalis	Australia	-	- / 0	1
299	CNU-31	W1625	O. meridionalis	Australia	-	- / 0	1
300	CNU-32	W1635	O. meridionalis	Australia	-	- / 0	1
301	CNU-33	W1169	O. glumaepatula	Cuba	-	- / 0	1
302	CNU-34	W2145	O. glumaepatula	Brazil	-	- / 0	1
303	CNU-35	W2199	O. glumaepatula	Brazil	-	- / 0	1
x) IND: indica, TEJ: temperate japonica, TRJ: tropical japonica, Adm: admixture, Aro: aromatic. Y) Based on APX9 sequence
w) based on sequence/ InDel marker, v) 1: 3-bp indel study, 2: Haplotype analysis

## Sheet: Sheet4
Supporting information Table S3. TASUKE rice accessions (n = 86).
No.	Name	Type x)	Origin	3-bp insertion y)
1	Chodongji	TEJ	Korea	+3
2	CL261	TEJ	U.S.A	+3
3	Fanny	TEJ	France	+3
4	Genkitsukushi	TEJ	Japan	+3
5	Gohyakumangoku	TEJ	Japan	+3
6	Haginomae Mochi	TEJ	Japan	+3
7	Hinohikari	TEJ	Japan	+3
8	Hitomebore	TEJ	Japan	+3
9	IAC600	TEJ	Japan	+3
10	IWATEKKO	TEJ	Japan	+3
11	Jupiter	TEJ	U.S.A	+3
12	Kameji	TEJ	Japan	+3
13	KINMAZE	TEJ	Japan	+3
14	KINMON NISHIKI	TEJ	Japan	+3
15	Koshihikari	TEJ	Japan	+3
16	Koshihikari SBL1	TEJ	Japan	+3
17	Mansaku	TEJ	Japan	+3
18	Nipponbare	TEJ	Japan	+3
19	Nongken58	TEJ	China	+3
20	Norin20	TEJ	Japan	+3
21	Norin8	TEJ	Japan	+3
22	Omachi	TEJ	Japan	+3
23	Phudugey	TEJ	Bhutan	+3
24	SASANISHIKI	TEJ	Japan	+3
25	Shinriki	TEJ	Japan	+3
26	Ta HungKu	TEJ	China	+3
27	Tachiaoba	TEJ	Japan	+3
28	Tenkomori	TEJ	Japan	+3
29	Tentakaku	TEJ	Japan	+3
30	Yamadanishiki	TEJ	Japan	+3
31	Arias	TRJ	Indonesia	+3
32	AZUCENA	TRJ	Philippines	+3
33	Binulawan	TRJ	Philippines	+3
34	Canella DeFerro	TRJ	Brazil	+3
35	CarolinaGold	TRJ	Africa	+3
36	Catahoula	TRJ	U.S.A	+3
37	CL111	TRJ	U.S.A	+3
38	CL131	TRJ	U.S.A	+3
39	CL152	TRJ	U.S.A	+3
40	Curinga	TRJ	Brazil	+3
41	Davao	TRJ	Philippines	+3
42	Della2	TRJ	U.S.A	+3
43	Dixiebelle	TRJ	U.S.A	+3
44	Gotak Gatik	TRJ	Indonesia	+3
45	Hidalgo	TRJ	Indonesia	+3
46	Jambu	TRJ	Indonesia	+3
47	Jazzman2	TRJ	U.S.A	+3
48	L2825-CA	TRJ	Uruguay	+3
49	LA2177	TRJ	U.S.A	+3
50	Maintmolotsy	TRJ	Madagascar	+3
51	Mermentau	TRJ	U.S.A	+3
52	Moroberekan	TRJ	Guinea-Bissau	+3
53	NPE844	TRJ	Pakistan	+3
54	Parao	TRJ	Uruguay	+3
55	Saber	TRJ	U.S.A	+3
56	Trembese	TRJ	Indonesia	+3
57	DZ78	TRJ	Bangladesh	+3
58	Jhona349	Aus	India	0
59	Kalamkati	Aus	India	+3
60	Kasalath	Aus	India	0
61	Kasalath-1	Aus	India	0
62	Mehr	Aus	Iran	+3
63	175-1-127	IND	Philippines	0
64	Camponi	IND	Congo	+3
65	CMS08A	IND	China	0
66	CMS08B	IND	China	0
67	CT19021-3-4-1V1-1	IND	Colombia	0
68	CT21375-F4-43-1	IND	Colombia	+3
69	Fedearroz2000	IND	Colombia	+3
70	Gie57	IND	Vietnam	+3
71	Guan-Yin-Tsan	IND	China	0
72	Hokuriku193	IND	Japan	0
73	IR36	IND	Philippines	+3
74	IR64	IND	Philippines	+3
75	IR8	IND	Philippines	+3
76	IR8-1	IND	Philippines	0
77	IRGA427	IND	Brazil	0
78	JC91	IND	India	+3
79	Leung Pratew	IND	Thailand	0
80	Miriti	IND	Bangladesh	+3
81	Oryzica3	IND	Colombia	0
82	OryzicaLlanos5	IND	Colombia	+3
83	Pionero2010FL	IND	Venezuela	0
84	Suweon258	IND	Korea	0
85	Tachisugata	IND	Japan	0
86	Takanari	IND	Japan	0
x) IND: indica, TEJ: temperate japonica, TRJ: tropical japonica, Aus: aus
y) +3: APX9HS, 0: APX9OR allele

## Sheet: Sheet3
	Table S4. Comparison of agronomic traits among controls and transgenic lines.
	Line	Yield-related traits x)
		DTH	PH	SPP	TGW	GL	GW
	Hwaseong	99 nsy)	96±2.3	123±10.7	23±0.5	7.09±0.08	3.16±0.11
	OE #1	101 **	106±1.5 **	145±16.9 **	25±0.8 **	7.22±0.13 **	3.20±0.09 ns
	OE #13	106 **	107±4.6 **	169±22.0 **	27±1.3 **	7.33±0.14 **	3.31±0.11 **
	OE #23	103 **	106±5.5 **	156±14.6 **	27±0.3 **	7.46±0.13 **	3.29±0.08 **
	Dongjin	110 ns	116±4.2	158±16.8	28±0.5	7.11±0.06	3.19±0.07
	KO #1	110 ns	107±7.0 **	149±7.5 ns	24±0.6 **	6.84±0.13 **	3.13±0.10 *
	KO #5	110 ns	112±3.2 **	132± 19.3**	25±1.4 *	6.67±0.20 **	2.98±0.09 **
	KO #8	108 **	106±5.6 **	150±13.5 ns	23±0.5 **	6.71±0.16 **	3.05±0.06 **
	KO #9	109 ns	107±4.4 **	145±17.6 ns	27±0.3 ns	7.11±0.10 ns	3.17±0.05 ns

## Sheet: Sheet6
Table S5. Comparison of agronomic traits between the control and MS5 T-DNA lines.
Line	Yield-related traits x)
	DTH	PH	GF	TGW	GL
Hwayeong	105 nsy)	104±3.3	88±5.7	25.0±0.5	7.09±0.08
KO #1	98 *	99±4.0 *	21±7.5 **	24.5±0.6 ns	7.12±0.13 ns
KO #2	106 ns	102±3.2 ns	22± 11.3**	25.3±0.9 ns	7.03±0.14 ns
KO #3	105 ns	105±5.6	15±9.5 **	24.9±0.5 ns	7.06±0.13 ns
KO #9	107 ns	110±4.4 *	11±8.6 **	26.3±0.6 *	7.17±0.08 *
x) DTH: Days to heading, PH: plant height, GF: fertility, TGW: 1,000 grain weight, GL: grain length
y) *, **: Significant at the 5% and 1% levels, respectively. ns: non-significant

## Sheet: Sheet5
Supporting information Table S6. A list of genes flanking APX9 (n = 41).
No	Gene name		Position in Chr.9 (bp)	π value in 56 Japonica	π value in 25 Indica	π value in 68 accessions	Difference 1)
1	Os09g0534600	hsp90 protein, expressed	21012724	0.0004	0.00388	0.00154	0.00114
2	Os09g0535000	triosephosphate isomerase, chloroplast precursor, putative, expressed	21033103	8e-05	0.00145	0.00049	0.00041
3	Os09g0535300	XAP5 family protein, putative, expressed	21050695	7e-05	0.0011	0.00042	0.00035
4	Os09g0535900	ki1 protein, putative, expressed	21061222	6e-05	0.00194	0.00044	0.00038
5	Os09g0536200	armadillo/beta-catenin repeat family protein, putative, expressed	21082259	0.0001	0.00176	0.00061	0.00051
6	Os09g0536300	thaumatin, putative, expressed	21088846	0.00076	0.00418	0.00123	0.00047
7	Os09g0536700	nodulin, putative, expressed	21110946	0.0001	0.00123	0.00021	0.00011
8	Os09g0537200	expressed protein	21134490	0.00012	0.00126	0.00023	0.00011
9	Os09g0537600	peptidyl-prolyl cis-trans isomerase, putative, expressed	21151781	0.00014	0.00107	0.00028	0.00014
10	Os09g0537700	ribonuclease T2 family domain containing protein, expressed	21155963	0.00016	0.00199	0.00032	0.00016
11	Os09g0538200	peptidase, T1 family, putative, expressed	21171690	8e-05	0.00085	7e-05	-1e-05
12	Os09g0538400	MYB family transcription factor, putative, expressed	21189530	7e-05	0.00116	0.00022	0.00015
13	Os09g0538600	L-ascorbate peroxidase 4, putative, expressed	21199731	8e-05	0.0023	0.0001	2e-05
14	Os09g0538800	NTMC2Type1.2 protein, putative, expressed	21213340	0.00061	0.00276	0.00056	-5e-05
15	Os09g0539100	3-dehydroquinate synthase, putative, expressed	21225961	0.00023	0.00126	0.0002	-3e-05
16	Os09g0539500	Skp1 family, dimerisation domain containing protein, expressed	21243207	3e-05	0.0012	5e-05	2e-05
17	Os09g0539800	acyl carrier protein, putative, expressed	21254336	0.00023	0.00469	0.00019	-4e-05
18	Os09g0540400	GDSL-like lipase/acylhydrolase, putative, expressed	21270652	0.0001	0.00314	0.00011	1e-05
19	Os09g0540800	bZIP transcription factor domain containing protein, expressed	21292024	0.00014	0.00261	0.00012	-2e-05
20	Os09g0541000	aquaporin protein, putative, expressed	21310132	0.00012	0.0009	0.0001	-2e-05
21	Os09g0541400	expressed protein	21327847	0.0001	0.00127	0.00025	0.00015
22	Os09g0541900	26S proteasome non-ATPase regulatory subunit 3, putative, expressed	21338806	5e-05	0.0014	0.00014	9e-05
23	Os09g0542200	expressed protein	21355221	0.00021	0.00163	0.00031	0.0001
24	Os09g0542800	pentatricopeptide, putative, expressed	21381391	0.00024	0.00113	0.00035	0.00011
25	Os09g0543400	pyridoxal-dependent decarboxylase protein, putative, expressed	21409266	0	0.00153	0	0
26	Os09g0543900	transferase family protein, putative, expressed	21450584	8e-05	0.00084	7e-05	-1e-05
27	Os09g0544300	protein kinase family protein, putative, expressed	21488250	4e-05	0.00061	0.0001	6e-05
28	Os09g0544400	glutathione S-transferase, C-terminal domain containing protein, expressed	21496586	0.00011	0.00061	0.00012	1e-05
29	Os09g0544500	high mobility group, putative, expressed	21515853	0.00017	0.00132	0.00041	0.00024
30	Os09g0544800	ATROPGEF7/ROPGEF7, putative, expressed	21525976	3e-05	0.00072	8e-05	5e-05
31	Os09g0545000	transporter, monovalent cation:proton antiporter-2 family, putative, expressed	21544348	0	0.00055	0	0
32	Os09g0545125	retrotransposon protein, putative, unclassified, expressed	21555435	0	0	0	0
33	Os09g0545300	OsSAUR39 - Auxin-responsive SAUR gene family member, expressed	21565770	0	0	0	0
34	Os09g0545400	expressed protein	21568697	0.00048	0.00036	0.00045	-3e-05
35	Os09g0546100	OsSAUR45 - Auxin-responsive SAUR gene family member, expressed	21586113	5e-05	0.00031	4e-05	-1e-05
36	Os09g0546700	OsSAUR51 - Auxin-responsive SAUR gene family member, expressed	21599713	0	0.00149	0	0
37	Os09g0547200	DUF292 domain containing protein, expressed	21610093	1e-05	0.00019	1e-05	0
38	Os09g0547300	DUF630/DUF632 domains containing protein, putative, expressed	21630870	0	0.0013	0.00069	0.00069
39	Os09g0547500	uncharacterized protein PA4923, putative, expressed	21642728	0.00063	0.00157	0.00138	0.00075
40	Os09g0547800	OsFBX340 - F-box domain containing protein, expressed	21653048	2e-05	0.00074	0.00031	0.00029
41	Os09g0548200	lysM domain-containing GPI-anchored protein precursor, putative, expressed	21677478	3e-05	0.00164	0.00102	0.00099
1) π value in 68 accessions - π value in 56 japonica accessions
